# Supplementary material for: Rheological characteristics and modification mechanism of rock asphalt compound modified binder based on grey relational analysis
Source: PLoS One. 2026 Jun 15;21(6):e0351848. doi: 10.1371/journal.pone.0351848 (PMC13268174; doi:10.1371/journal.pone.0351848)
Supplement: S1 File — (XLSX) [file pone.0351848.s001.xlsx]

## Sheet: Table 1
Test Item	Unit	Result	Sample	Standard
Penetration (25°C)	0.1 mm	82.9	81.5, 83.2, 84.0	T0604-2011
Softening Point	°C	46.3	46.1, 46.5	T0606-2011
Viscosity (60°C)	Pa·s	162	158, 164, 164	T0625-2011
Ductility (15°C)	cm	167.3	165, 170, 167	T0605-2011
Density (15°C)	g/cm³	1.034	1.032, 1.035, 1.035	T0603-2011
Mass Loss (TFOT)	%	-0.48	Initial mass (g): 50.000, 50.002, 49.998	T0610-2011
			Final mass (g): 49.760, 49.762, 49.758
Residual Pen Ratio	%	76	Original penetration: 81.5, 83.2, 84.0	T0604-2011
			Aged penetration: 61.9, 63.2, 63.9

## Sheet: Table 2
Test Item	Value	Sample	Standard
Natural Asphalt Content	51%	50.8, 51.2	T0735-2011
Solubility (TCE)	51%	50.9, 51.1	T0607-2011
Density	1.40 g/cm³	1.398, 1.402	T0603-2011
Flash Point	307 °C	305, 309	T0611-2011
Water Content	0.82%	0.80, 0.84	—

## Sheet: Table 3
RCA Dosage (%)	Penetration (25°C, 0.1mm)	Sample	Softening Point (°C)	Sample	Ductility (5°C, mm)	Sample	PI Index	Sample
0	82.9	81.5, 83.2, 84.0	46.3	46.1, 46.5, 46.3	125.7	125.5, 126.0, 125.7	-1.392	-1.395, -1.390, -1.392
11.3	53.8	52.6, 54.1, 54.7	51.4	51.2, 51.6, 51.4	57.2	56.9, 57.5, 57.2	-1.342	-1.345, -1.340, -1.342
16.7	43	42.2, 43.5, 43.3	54.7	54.5, 55.0, 54.7	45.9	45.7, 46.0, 45.9	-0.909	-0.912, -0.907, -0.909
21.8	42.8	41.9, 42.7, 43.8	62.7	62.5, 63.0, 62.7	46.3	46.1, 46.4, 46.3	-0.769	-0.772, -0.767, -0.769
26.8	30.1	29.4, 30.6, 30.3	63.5	63.3, 63.7, 63.5	26.6	26.4, 26.8, 26.6	-0.521	-0.524, -0.518, -0.521
31.6	22.3	21.5, 22.7, 22.6	76.9	76.7, 77.1, 76.9	10	9.8, 10.2, 10.0	-0.354	-0.356, -0.352, -0.354

## Sheet: Table 4
RCA Dosage (%)	Mass Loss (%)	Sample	Residual Pen Ratio (%)	Sample
0	-0.48	-0.482, -0.478, -0.48	61.9	61.7, 62.0, 61.9
11.3	-0.55	-0.553, -0.547, -0.55	62.5	62.3, 62.6, 62.5
16.7	-0.43	-0.432, -0.428, -0.43	66.7	66.5, 66.8, 66.7
21.8	-0.41	-0.412, -0.408, -0.41	67.1	66.9, 67.2, 67.1
26.8	-0.4	-0.402, -0.398, -0.40	67.5	67.3, 67.7, 67.5
31.6	-0.35	-0.352, -0.348, -0.35	67.9	67.7, 68.0, 67.9

## Sheet: Table 5
Temp (°C)	0%	11.3%	16.7%	21.8%	26.8%	31.6%
46	35.8	89.8	141.6	240.8	433.3	1042.4
52	11.4	34.9	54.2	131.3	153.6	295.6
58	4.7	15	24.2	60.8	70.3	165.5
64	2	6.6	10.5	26.9	34.8	97.5
70	0.9	3	4.9	12.6	18	60.5

## Sheet: Table 6
Temp (°C)	0%	11.3%	16.7%	21.8%	26.8%	31.6%
31	1059.2	1279.4	1746	1774.9	1898.3	2105.8
28	1576.8	1798.4	2376.9	2344.7	2659.5	2950.5
25	2328.1	2421	3194.9	3110.3	3713.2	4104.7
22	3411.5	2720.8	4264.2	4108.5	5197.3	5660.9
19	4928.2	5264.9	5644.4	5395.2	7325.3	7759.6

## Sheet: Table 7
Temp (°C)	Indicator	0%	11.3%	16.7%	21.8%	26.8%	31.6%
-12	Stiffness (MPa)	117	136	169	198	304	287
-12	m-value	0.381	0.348	0.303	0.3	0.286	0.256
-18	Stiffness (MPa)	349	321	365	407	649	561
-18	m-value	0.276	0.271	0.223	0.212	0.196	0.178
-24	Stiffness (MPa)	640	254	599	648	952	910
-24	m-value	0.214	0.223	0.196	0.157	0.157	0.142

## Sheet: Table 8
Rank	Performance Indicator	Correlation Degree
1	Mass Loss (Aging)	4.343
2	Penetration	3.7567
3	Ductility (5°C)	3.5007
4	Softening Point	2.4267
5	Residual Pen Ratio	2.2187
